# Supplementary material for: Screening for methamphetamine and amphetamine use in trauma: a public health opportunity
Source: Health Aff Sch. 2026 Jan 20;4(2):qxag014. doi: 10.1093/haschl/qxag014 (PMC12898918; doi:10.1093/haschl/qxag014)
Supplement: qxag014_Supplementary_Data [file qxag014_supplementary_data.zip]

Archive with 2 entries (2 files):
- coi_disclosure_JR.docx
- Online Supplement_Revised .docx
